# Supplementary material for: Nanoparticles of N-Vinylpyrrolidone Amphiphilic Copolymers and Pheophorbide a as Promising Photosensitizers for Photodynamic Therapy: Design, Properties and In Vitro Phototoxic Activity
Source: Pharmaceutics. 2023 Jan 12;15(1):273. doi: 10.3390/pharmaceutics15010273 (PMC9863766; doi:10.3390/pharmaceutics15010273)
Supplement: Supplementary file 1 [file pharmaceutics-15-00273-s001.zip]

Archive with 1 entries (1 files):
- pharmaceutics-2121180-supplementary.pdf
